# Supplementary material for: The Role of MICA/B Molecules and the NKG2D Receptor in the Interaction Between NK-92 Cells and JEG-3 Cells
Source: Int J Mol Sci. 2025 Aug 29;26(17):8400. doi: 10.3390/ijms26178400 (PMC12428272; doi:10.3390/ijms26178400)
Supplement: Supplementary file 1 [file ijms-26-08400-s001.zip]

Archive with 1 entries (1 files):
- ijms-3778405-supplementary.pdf
